# Supplementary material for: Core Principles and Practices for the Design, Implementation, and Evaluation of Social and Behavior Change for Nutrition in Low- and Middle-Income Contexts with Special Applications for Nutrition-Sensitive Agriculture
Source: Curr Dev Nutr. 2024 Jul 14;8(8):104414. doi: 10.1016/j.cdnut.2024.104414 (PMC11367532; doi:10.1016/j.cdnut.2024.104414)
Supplement: multimedia component [file mmc2.xlsx]

## Sheet: Sheet2
Core principles and practices for the design, implementation and evaluation of social and behavior change for nutrition in low- and middle-income contexts with special applications for nutrition sensitive agriculture.
First Author: Mary Packard
OSM Table 2: References mapped to Social and Behavior Change core principles and practices. References in italics are grey literature resources.
Citation	Core Principles				Core Practices
	1. Systematic	2. Evidence based	3. Theory based	4. Community engaged	1 - prioritize behaviors	2 - formative research	3- apply research to design	4 - build on existing platforms	5- engage multiple levels	6 - use multiple approachs	7 - apply participatory methods	8 - Pretest / adapt	9 - maintain FLW capacity	10 - track and measure progress	11 -evaluate, replan
Aboud FE, Singla DR. Challenges to changing health behaviours in developing countries: a critical overview. Soc Sci Med. 2012;75(4):589-94. Epub 2012/05/29. doi: 10.1016/j.socscimed.2012.04.009. PubMed PMID: 22633158.			X								X
Adam M, McMahon SA, Prober C, Barnighausen T. Human-Centered Design of Video-Based Health Education: An Iterative, Collaborative, Community-Based Approach. J Med Internet Res. 2019;21(1):e12128. Epub 20190130. doi: 10.2196/12128. PubMed PMID: 30698531; PubMed Central PMCID: PMC6372941.												X
Agrawal J, Chakole S, Sachdev C. The Role of Fathers in Promoting Exclusive Breastfeeding. Cureus. 2022;14(10):e30363. Epub 20221016. doi: 10.7759/cureus.30363. PubMed PMID: 36407167; PubMed Central PMCID: PMC9665906.									X
Alive and Thrive. Bangladesh: Alive and Thrive. 2022. [cited 2022]. Available from: https://www.aliveandthrive.org/en/news/building-sbc-capacity-focus-of-innovative-blended-learning-program-in-west-and-central-africa.													X
Alive and Thrive. Small Doable Actions - Full Version 2018. Available from: https://www.youtube.com/watch?v=x3b7ZK0uF9k&t=7s.					X
Araujo-Soares V, Hankonen N, Presseau J, Rodrigues A, Sniehotta FF. Developing Behavior Change Interventions for Self-Management in Chronic Illness: An Integrative Overview. Eur Psychol. 2019;24(1):7-25. Epub 20180816. doi: 10.1027/1016-9040/a000330. PubMed PMID: 31496632; PubMed Central PMCID: PMC6727632.	X
Archibald T, Sharrock G, Buckley J, Young S. Every Practitioner a “Knowledge Worker”: Promoting Evaluative Thinking to Enhance Learning and Adaptive Management in International Development. New Directions for Evaluation. 2018;2018(158):73-91. doi: https://doi.org/10.1002/ev.20323.	X
Astale T, Abebe T, Mitike G. Workload and emerging challenges of community health workers in low- and middle-income countries: A mixed-methods systematic review. PLoS One. 2023;18(3):e0282717. Epub 20230313. doi: 10.1371/journal.pone.0282717. PubMed PMID: 36913362; PubMed Central PMCID: PMC10010520.								X
Atkins L, Francis J, Islam R, O'Connor D, Patey A, Ivers N, et al. A guide to using the Theoretical Domains Framework of behaviour change to investigate implementation problems. Implement Sci. 2017;12(1):77. Epub 2017/06/24. doi: 10.1186/s13012-017-0605-9. PubMed PMID: 28637486; PubMed Central PMCID: PMC5480145.			X
Aubel J, Coulibaly M. An Intergenerational Approach to Strengthen Family and Community Connectedness to Support Adolescent Girls: an example from Senegal. Practice Insights. 2022.									X
Aubel J, Martin SL, Cunningham K. Introduction: A family systems approach to promote maternal, child and adolescent nutrition. Matern Child Nutr. 2021;17 Suppl 1(Suppl 1):e13228. Epub 2021/07/10. doi: 10.1111/mcn.13228. PubMed PMID: 34241950; PubMed Central PMCID: PMC8269145.									X
Aubel J, Rychtarik A. Focus on Families and Culture: A guide for conducting a participatory assessment on maternal and child nutrition. The Grandmother Project -Change Through Culture. Rome, Italy: 2015.						X
Aubel J, Sihalathavong D. Participatory communication to strengthen the role of grandmothers in child health: An alternative paradigm for health education and health communication. The Journal of International Communication:. 2012;7(2).				X							X
Aubel J. Stories without an ending: An adult education tool for dialogue and social change. The Grandmother Project - Change Through Culture. Rome, Italy: 2017. https://www.fsnnetwork.org/sites/default/files/stories_without_an_ending.pdf				X							X
Aubel J. The roles and influence of grandmothers and men: evidence supporting a family-focused approach to optimal infant and young child nutrition. Washington, DC: USAID, 2011.									X
Avula R, Menon P, Saha KK, Bhuiyan MI, Chowdhury AS, Siraj S, et al. A program impact pathway analysis identifies critical steps in the implementation and utilization of a behavior change communication intervention promoting infant and child feeding practices in Bangladesh. J Nutr. 2013;143(12):2029-37. Epub 20130925. doi: 10.3945/jn.113.179085. PubMed PMID: 24068790.													X
Baker J, Sanghvi T, Hajeebhoy N, Abrha TH. Learning from the design and implementation of large-scale programs to improve infant and young child feeding. Food Nutr Bull. 2013;34(3 Suppl):S226-30. Epub 2013/11/23. doi: 10.1177/15648265130343S208. PubMed PMID: 24261079.		X								X
Baker J, Sanghvi T, Hajeebhoy N, Martin L, Lapping K. Using an evidence-based approach to design large-scale programs to improve infant and young child feeding. Food Nutr Bull. 2013;34(3 Suppl):S146-55. Epub 2013/11/23. doi: 10.1177/15648265130343S202. PubMed PMID: 24261073.		X
Balbale SN, Locatelli SM, LaVela SL. Through Their Eyes: Lessons Learned Using Participatory Methods in Health Care Quality Improvement Projects. Qual Health Res. 2016;26(10):1382-92. Epub 20151214. doi: 10.1177/1049732315618386. PubMed PMID: 26667882; PubMed Central PMCID: PMC4907872.											X
Balbale SN, Schwingel A, Chodzko-Zajko W, Huhman M. Visual and participatory research methods for the development of health messages for underserved populations. Health Commun. 2014;29(7):728-40. Epub 20131030. doi: 10.1080/10410236.2013.800442. PubMed PMID: 24171509.											X
Barnes MD, Hanson CL, Novilla LB, Magnusson BM, Crandall AC, Bradford G. Family-Centered Health Promotion: Perspectives for Engaging Families and Achieving Better Health Outcomes. Inquiry. 2020;57:46958020923537. doi: 10.1177/0046958020923537. PubMed PMID: 32500768; PubMed Central PMCID: PMC7278332.									X
Bentley ME, Johnson SL, Wasser H, Creed-Kanashiro H, Shroff M, Fernandez Rao S, et al. Formative research methods for designing culturally appropriate, integrated child nutrition and development interventions: an overview. Ann N Y Acad Sci. 2014;1308:54-67. Epub 20131031. doi: 10.1111/nyas.12290. PubMed PMID: 24673167; PubMed Central PMCID: PMC4269231.						X
Bezner Kerr R, Berti PR, Shumba L. Effects of a participatory agriculture and nutrition education project on child growth in northern Malawi. Public Health Nutr. 2011;14(8):1466-72. Epub 20101109. doi: 10.1017/s1368980010002545. PubMed PMID: 21059284.											X
Bezner Kerr R, Kangmennaang J, Dakishoni L, Nyantakyi-Frimpong H, Lupafya E, Shumba L, et al. Participatory agroecological research on climate change adaptation improves smallholder farmer household food security and dietary diversity in Malawi. Agriculture, Ecosystems & Environment. 2019;279:109-21. doi: https://doi.org/10.1016/j.agee.2019.04.004.											X
Bliznashka L, Becquey E, Ruel MT, Olney DK. Four-Year Effects of a 2-Year Nutrition and Gender Sensitive Agricultural Program on Women's Nutritional Status, Knowledge, and Empowerment in Rural Burkina Faso. Food Nutr Bull. 2022;43(3):364-75. Epub 2022/04/20. doi: 10.1177/03795721221090380. PubMed PMID: 35437037.									X
Bojer M. The Place of Dialogue in Capacity Development Capacity Development in Practice. 1st ed. London: Routledge; 2010. https://doi.org/10.4324/9781849776363											X
Breakthrough ACTION. Expanding the “S” in Social and Behavior Change: Addressing Social Determinants of Health and Health Equity in SBC Programming. Baltimore MD: Johns Hopkins Center for Communication Program, 2022. https://breakthroughactionandresearch.org/expanding-the-s-in-sbc/#:~:text=Expanding%20the%20%E2%80%9CS%E2%80%9D%20in%20Social,of%20health%20through%20their%20programming.							X		X
Breakthrough ACTION. Social and Behavior Change Flow Chart 2020. Available from: https://breakthroughactionandresearch.org/sbc-flow-chart/.	X
Breakthrough RESEARCH. Behavior prioritization to improve SBC (Social and Behavior Change) programming during a public health emergency: A call to action. Washington, DC: Population Council, 2019. https://knowledgecommons.popcouncil.org/departments_sbsr-pgy/1257/					X
Breakthrough RESEARCH. Developing Research and Learning Agendas to Strengthen Social and Behavior Change Programming. An Overview of the Approach, Outcomes, and Next Steps. Washington, DC: Population Council, 2019. http://breakthroughactionandresearch.org/wp-content/uploads/2020/09/BR_RLA_Overview.pdf															X
Breakthrough RESEARCH. How to Use a Theory of Change to Monitor and Evaluate Social and Behavior Change Programs. Washington D.C.: Population Council 2022. https://breakthroughactionandresearch.org/wp-content/uploads/2022/03/BR_HowTo_ME_SBC_Brief.pdf															X
Breakthrough RESEARCH. Social and Behavior Change Monitoring Guidance Baltimore, MD: Johns Hopkins University; 2023. Available from: https://breakthroughactionandresearch.org/social-and-behavior-change-monitoring-guidance/.															X
Breuer E, Lee L, De Silva M, Lund C. Using theory of change to design and evaluate public health interventions: a systematic review. Implement Sci. 2016;11:63. Epub 2016/05/08. doi: 10.1186/s13012-016-0422-6. PubMed PMID: 27153985; PubMed Central PMCID: PMC4859947.	X
Briscoe C, Aboud F. Behaviour change communication targeting four health behaviours in developing countries: a review of change techniques. Soc Sci Med. 2012;75(4):612-21. Epub 2012/05/01. doi: 10.1016/j.socscimed.2012.03.016. PubMed PMID: 22541798.	X		X							X
Brownson RC, Fielding JE, Maylahn CM. Evidence-based public health: a fundamental concept for public health practice. Annu Rev Public Health. 2009;30:175-201. Epub 2009/03/20. doi: 10.1146/annurev.publhealth.031308.100134. PubMed PMID: 19296775.		X
Brug J, Oenema A, Ferreira I. Theory, evidence and Intervention Mapping to improve behavior nutrition and physical activity interventions. Int J Behav Nutr Phys Act. 2005;2(1):2. Epub 2005/04/06. doi: 10.1186/1479-5868-2-2. PubMed PMID: 15807898; PubMed Central PMCID: PMC1087867.			X
Byrne M. Increasing the impact of behavior change intervention research: Is there a role for stakeholder engagement? Health Psychology. 2019;38(4):290-6. doi: https://doi.org/10.1037/hea0000723.				X
Cane J, O’Connor D, Michie S. Validation of the theoretical domains framework for use in behaviour change and implementation research. Implementation Science. 2012;7(1):37. doi: 10.1186/1748-5908-7-37.			X
CARE. Formative Research: A guide to support the collection and analysis of qualitative data for integrated maternal and child nutrition program planning. 2013. https://resourcecentre.savethechildren.net/pdf/Formative-Research-Guide-for-Nutrition-Programs-2014.pdf/						X
Carins JE, Rundle-Thiele SR. Eating for the better: a social marketing review (2000-2012). Public Health Nutr. 2014;17(7):1628-39. Epub 2013/05/29. doi: 10.1017/S1368980013001365. PubMed PMID: 23711161; PubMed Central PMCID: PMC10282391.							X
C-Change. C-Bulletins: Developing and Adapting Materials for Audiences with Lower Literacy Skills. Washington, DC: 2012.	X											X
C-Change. C­Modules: A Learning Package for Social and Behavior Change Communication (SBCC). Washington, D.C. : C‐Change/FHI 360, 2012.	X		X						X
C-Change. Social and Behavior Change Communication Capacity Assessment Tool (SBCCCAT) for Use with Individuals. C-Change and FHI360. Washington, DC: 2012.													X
Chambers R. The origins and practice of participatory rural appraisal. World Development. 1994;22(7):953-69.						X
Chen E, Bishop J, Guge Cozon L, Hernandez E, Sadeghzadeh C, Bradley M, et al. Integrating Human-Centered Design Methods Into a Health Promotion Project: Supplemental Nutrition Assistance Program Education Case Study for Intervention Design. JMIR Form Res. 2023;7:e37515. Epub 2023/04/21. doi: 10.2196/37515. PubMed PMID: 37083485; PubMed Central PMCID: PMC10163394.						X
Chon MG, Park H. One does not fit all: Health audience segmentation and prediction of health behaviors in cancer prevention. Health Mark Q. 2017;34(3):202-16. Epub 2017/07/14. doi: 10.1080/07359683.2017.1346434. PubMed PMID: 28704159.							X
Christiano A, Neimand A. The Science of What Makes People Care. Stanford Social Innovation Review. 2018;16(4):26-33. doi: 10.48558/GW2V-5279.										X
Cislaghi B, Heise L. Theory and practice of social norms interventions: eight common pitfalls. Globalization and Health. 2018;14(1):83. doi: 10.1186/s12992-018-0398-x.							X
Cole DC, Levin C, Loechl C, Thiele G, Grant F, Girard AW, et al. Planning an integrated agriculture and health program and designing its evaluation: Experience from Western Kenya. Eval Program Plann. 2016;56:11-22. Epub 20160314. doi: 10.1016/j.evalprogplan.2016.03.001. PubMed PMID: 27003730; PubMed Central PMCID: PMC4863223.	X							X
Collison DK, Kekre P, Verma P, Melgen S, Kram N, Colton J, et al. Acceptability and utility of an innovative feeding toolkit to improve maternal and child dietary practices in Bihar, India. Food Nutr Bull. 2015;36(1):24-32. Epub 2015/04/23. doi: 10.1177/156482651503600103. PubMed PMID: 25898713.						X						X
Compass. How-to-Guide: How to Test Creative Concepts 2019. Available from: https://thecompassforsbc.org/how-to-guide/how-test-creative-concepts.												X
Complexity-aware Discussion Note (Brief). USAID Learning Lab. 2021.														X	X
Dalgetty R, Miller CB, Dombrowski SU. Examining the theory-effectiveness hypothesis: A systematic review of systematic reviews. Br J Health Psychol. 2019;24(2):334-56. Epub 2019/02/23. doi: 10.1111/bjhp.12356. PubMed PMID: 30793445.			X
Davies P, Walker AE, Grimshaw JM. A systematic review of the use of theory in the design of guideline dissemination and implementation strategies and interpretation of the results of rigorous evaluations. Implement Sci. 2010;5:14. Epub 2010/02/26. doi: 10.1186/1748-5908-5-14. PubMed PMID: 20181130; PubMed Central PMCID: PMC2832624.			X
Davis J, Thomas P. Barrier Analysis Facilitator’s Guide: A Tool for Improving Behavior Change Communication in Child Survival and Community Development Programs. Washington, DC: Food for the Hungry, 2004. https://coregroup.org/wp-content/uploads/media-backup/Tools/Barrier_Analysis_2010.pdf						X
Davis R, Campbell R, Hildon Z, Hobbs L, Michie S. Theories of behaviour and behaviour change across the social and behavioural sciences: a scoping review. Health Psychol Rev. 2015;9(3):323-44. Epub 2014/08/12. doi: 10.1080/17437199.2014.941722. PubMed PMID: 25104107; PubMed Central PMCID: PMC4566873.			X
De Silva MJ, Breuer E, Lee L, Asher L, Chowdhary N, Lund C, et al. Theory of Change: a theory-driven approach to enhance the Medical Research Council's framework for complex interventions. Trials. 2014;15:267. Epub 2014/07/06. doi: 10.1186/1745-6215-15-267. PubMed PMID: 24996765; PubMed Central PMCID: PMC4227087.	X
DeCorby-Watson K, Mensah G, Bergeron K, Abdi S, Rempel B, Manson H. Effectiveness of capacity building interventions relevant to public health practice: a systematic review. BMC Public Health. 2018;18(1):684. doi: 10.1186/s12889-018-5591-6.													X
Deptford A, Allieri T, Childs R, Damu C, Ferguson E, Hilton J, et al. Cost of the Diet: a method and software to calculate the lowest cost of meeting recommended intakes of energy and nutrients from local foods. BMC Nutr. 2017;3:26. Epub 2017/03/14. doi: 10.1186/s40795-017-0136-4. PubMed PMID: 32153808; PubMed Central PMCID: PMC7050783.						X
Dicken K, Griffiths M, Piwoz E. Designing by Dialogue: A program planner's guide to consultative research for improving young child feeding. Washington, D.C.: Support for Analysis and Research in Africa (SARA), Academy for Educational Development & the Manoff Group, 1997.						X			X
Diep CS, Chen TA, Davies VF, Baranowski JC, Baranowski T. Influence of behavioral theory on fruit and vegetable intervention effectiveness among children: a meta-analysis. J Nutr Educ Behav. 2014;46(6):506-46. Epub 2014/12/03. doi: 10.1016/j.jneb.2014.05.012. PubMed PMID: 25457730.			X
Douthwaite B, Hoffecker E. Towards a complexity-aware theory of change for participatory research programs working within agricultural innovation systems. Agricultural Systems 2017;155 88-102.															X
Dutta MJ, Anaele A, Jones C. Voices of Hunger: Addressing Health Disparities Through the Culture-Centered Approach. Journal of Communication. 2013;63(1):159-80. doi: https://doi.org/10.1111/jcom.12009.						X
Dutta MJ. Culture-centered Approach in Addressing Health Disparities: Communication Infrastructures for Subaltern Voices. Communication Methods and Measures. 2018;12(4):239-59. doi: 10.1080/19312458.2018.1453057.				X
Evans DK. Towards improved and more transparent ethics in randomised controlled trials in development social science. Journal of Development Effectiveness.1-11. doi: 10.1080/19439342.2023.2196978.															X
Fernandez ME, Gonzales A, Tortolero-Luna G, Partida S, Bartholomew LK. Using intervention mapping to develop a breast and cervical cancer screening program for Hispanic farmworkers: Cultivando La Salud. Health Promot Pract. 2005;6(4):394-404. doi: 10.1177/1524839905278810. PubMed PMID: 16210681.							X
Fernandez ME, Ruiter RAC, Markham CM, Kok G. Intervention Mapping: Theory- and Evidence-Based Health Promotion Program Planning: Perspective and Examples. Front Public Health. 2019;7:209. Epub 20190814. doi: 10.3389/fpubh.2019.00209. PubMed PMID: 31475126; PubMed Central PMCID: PMC6702459.							X
Figueroa ME, Lawrence Kincaid D, Rani M, Lewis G. Communication for Social Change:An Integrated Model for Measuring the Process and Its Outcomes. Baltimore, MD: Rockefeller Foundation and the Johns Hopkins University’s Center for Communication Programs, 2002.											X
Flanagan D, Mahler H, Cohen S. How to conduct effective pretesting: Ensuring meaningful BCC messages and materials. Washington D.C.: FHI360 / The AIDS Control and Prevention (AIDSCAP) Project, IMP 2012. https://www.fhi360.org/wp-content/uploads/drupal/documents/AIDSCAP%20-%20How%20to%20Conduct%20Effective%20Pretests.pdf												X
Food Security and Nutrition Network CG. Make Me a Change Agent: A Multisectoral SBC Resource for Community Workers and Field Staff. Washington, DC: The TOPS Program, 2015. https://www.fsnnetwork.org/sites/default/files/Make%20me%20a%20Change%20Agent_508%20Final.pdf											X		X
Food Security and Nutrition Network Social and Behavioral Change Task Force. Care Groups: A Training Manual for Program Design and Implementation. Washington, DC: Technical and Operational Performance Support Program, 2014.														X
Food Security and Nutrition Network Social and Behavioral Change Task Force. Designing for Behavior Change: For Agriculture, Natural Resource Management, Health and Nutrition. Washington, DC: The Technical and Operational Performance Support (TOPS) Program, 2013. https://www.fsnnetwork.org/sites/default/files/Designing%20for%20Behavior%20Change%20for%20ANRM%20Health%20and%20Nutrition_508_0.pdf							X
Freeman MC, Ellis AS, Ogutu EA, Caruso BA, Linabarger M, Micek K, et al. Impact of a demand-side integrated WASH and nutrition community-based care group intervention on behavioural change: a randomised controlled trial in western Kenya. BMJ Glob Health. 2020;5(11). doi: 10.1136/bmjgh-2020-002806. PubMed PMID: 33234528; PubMed Central PMCID: PMC7689101.									X
Freitas Lopez DB, Mathur S, Brightman H, Berryman K, Hoffmann K. Gender integration in social and behavior change. Washington, DC: Population Council, 2020.							X
Galvin L, Verissimo CK, Ambikapathi R, Gunaratna NS, Rudnicka P, Sunseri A, et al. Effects of engaging fathers and bundling nutrition and parenting interventions on household gender equality and women's empowerment in rural Tanzania: Results from EFFECTS, a five-arm cluster-randomized controlled trial. Soc Sci Med. 2023;324:115869. Epub 20230327. doi: 10.1016/j.socscimed.2023.115869. PubMed PMID:…									X
Garchitorena A, Murray MB, Hedt-Gauthier B, Farmer PE, Bonds MH. Reducing the Knowledge Gap in Global Health Delivery: Contributions and Limitations of Randomized Controlled Trials. In: Bédécarrats F, Guérin I, Roubaud F, editors. Randomized Control Trials in the Field of Development: A Critical Perspective: Oxford University Press; 2020. p. 0.															X
Gelli A, Becquey E, Ganaba R, Headey D, Hidrobo M, Huybregts L, et al. Improving diets and nutrition through an integrated poultry value chain and nutrition intervention (SELEVER) in Burkina Faso: study protocol for a randomized trial. Trials. 2017;18(1):412. doi: 10.1186/s13063-017-2156-4.								X
Gelli A, Margolies A, Santacroce M, Roschnik N, Twalibu A, Katundu M, et al. Using a Community-Based Early Childhood Development Center as a Platform to Promote Production and Consumption Diversity Increases Children's Dietary Intake and Reduces Stunting in Malawi: A Cluster-Randomized Trial. J Nutr. 2018;148(10):1587-97. Epub 2018/09/12. doi: 10.1093/jn/nxy148. PubMed PMID: 30204916; PubMed Cent…								X
Ghosh S, Tano-Debrah K, Aaron GJ, Otoo G, Strutt N, Bomfeh K, et al. Improving complementary feeding in Ghana: reaching the vulnerable through innovative business—the case of KOKO Plus. Annals of the New York Academy of Sciences. 2014;1331(1):76-89. doi: https://doi.org/10.1111/nyas.12596.								X
Glanz K, Bishop DB. The role of behavioral science theory in development and implementation of public health interventions. Annu Rev Public Health. 2010;31:399-418. Epub 2010/01/15. doi: 10.1146/annurev.publhealth.012809.103604. PubMed PMID: 20070207.			X
Gold M, Helms D, Guterman S. Identifying, monitoring, and assessing promising innovations: using evaluation to support rapid-cycle change. Commonwealth Fund: Issue Brief 2011;12(1):12.														X
Golding L, Petraglia J. Complexity Matters: Aligning the Monitoring and Evaluation of Social and Behavior Change Interventions. Washington, DC: CORE Group, 2018. https://coregroup.org/resource-library/complexity-matters-aligning-the-monitoring-and-evaluation-of-social-and-behavior-change-with-the-realities-of-implementation/														X	X
Golding L. Checklist to Use to Capture and Document the Complexity of Social and Behavior Change Interventions. Washington, DC: CORE Group, 2021. https://coregroup.org/resource-library/complexity-aware-monitoring-evaluation-learning-for-social-and-behavior-change-interventions/															X
Graziose MM, Downs SM, O'Brien Q, Fanzo J. Systematic review of the design, implementation and effectiveness of mass media and nutrition education interventions for infant and young child feeding. Public Health Nutr. 2018;21(2):273-87. Epub 2017/10/31. doi: 10.1017/S1368980017002786. PubMed PMID: 29081315.			X
Guyon AB, Quinn V. Essential Nutrition Actions Framework Training Guide for Community Volunteers. Washington, D.C.: Core Group, 2011.											X
Habicht JP, Victora CG, Vaughan JP. Evaluation designs for adequacy, plausibility and probability of public health programme performance and impact. Int J Epidemiol. 1999;28(1):10-8. doi: 10.1093/ije/28.1.10. PubMed PMID: 10195658.															X
Hagger MS, Weed M. DEBATE: Do interventions based on behavioral theory work in the real world? International Journal of Behavioral Nutrition and Physical Activity. 2019;16(1):36. doi: 10.1186/s12966-019-0795-4.			X
Haldane V, Chuah FLH, Srivastava A, Singh SR, Koh GCH, Seng CK, et al. Community participation in health services development, implementation, and evaluation: A systematic review of empowerment, health, community, and process outcomes. PLoS One. 2019;14(5):e0216112. Epub 20190510. doi: 10.1371/journal.pone.0216112. PubMed PMID: 31075120; PubMed Central PMCID: PMC6510456.											X
Harris-Fry H, O'Hearn M, Pradhan R, Krishnan S, Nair N, Rath S, et al. How to design a complex behaviour change intervention: experiences from a nutrition-sensitive agriculture trial in rural India. BMJ Glob Health. 2020;5(6). Epub 2020/06/10. doi: 10.1136/bmjgh-2020-002384. PubMed PMID: 32513863; PubMed Central PMCID: PMC7282327.					X						X
Harvey SA, Paredes Olórtegui M, Leontsini E, Ramal Asayag C, Scott K, Winch PJ. Trials of improved practices (TIPs): a strategy for making long-lasting nets last longer? Am J Trop Med Hyg. 2013;88(6):1109-15. Epub 2013/03/27. doi: 10.4269/ajtmh.12-0641. PubMed PMID: 23530074; PubMed Central PMCID: PMC3752810.						X
Health Communication Capacity Collaborative. The P Process. Five Steps to Strategic Communication. Baltimore: Johns Hopkins Bloomber School of Public Health Center for Communication Programs, 2013. https://thecompassforsbc.org/wp-content/uploads/P20Process20Eng202620Fr.pdf	X								X
Health Communication Capacity Collaborative. The SBCC Capacity Ecosystem: A Model for Social and Behavior Change Communication Capacity Stengthening. Johns Hopkins Center for Communication Programs, 2016. https://healthcommcapacity.org/sbcc-capacity-ecosystem/									X				X
Hennessey Lavery S, Smith ML, Esparza AA, Hrushow A, Moore M, Reed DF. The community action model: a community-driven model designed to address disparities in health. Am J Public Health. 2005;95(4):611-6. doi: 10.2105/ajph.2004.047704. PubMed PMID: 15798117; PubMed Central PMCID: PMC1449228.				X							X
Hoddinott J, Gillespie S, Yosef S. Public-Private Partnerships and Undernutrition: Examples and Future Prospects. World Rev Nutr Diet. 2016;115:233-8. Epub 20160519. doi: 10.1159/000442110. PubMed PMID: 27198661.								X
Holeman I, Kane D. Human-centered design for global health equity. Inf Technol Dev. 2019;26(3):477-505. Epub 20190929. doi: 10.1080/02681102.2019.1667289. PubMed PMID: 32982007; PubMed Central PMCID: PMC7484921.						X						X
Hove J, D’Ambruoso L, Kahn K, Witter S, van der Merwe M, Mabetha D, et al. Lessons from community participation in primary health care and water resource governance in South Africa: a narrative review. Global Health Action. 2022;15(1):2004730. doi: 10.1080/16549716.2021.2004730.											X
Howard-Grabman L, Sentro G. How to Mobilize Communities for Health and Social Change. Baltimore, MD: Johns Hopkins Population Information Program; Health Communication Partnership, 2003.				X							X
Howard-Grabman L. Demystifying Community Mobilization: An Effective Strategy to Improve Maternal and Newborn Health. Washington, D.C.: ACCESS Program Community Mobilization Working Group / USAID, 2007.				X
IDEO. The Field Guide to Human Centered Design. San Francisco, CA: IDEO; 2023.						X	X
IMPEL. Learning from Evaluations: A Review of 16 Mid-Term Evaluations of USAID-funded Food Security Development Programs from 2015-2020. Washington, DC: The Implementer-Led Evaluation & Learning Associate Award, 2020.													X
Isler J, Sawadogo NH, Harling G, Bärnighausen T, Adam M, Kagoné M, et al. Iterative Adaptation of a Mobile Nutrition Video-Based Intervention Across Countries Using Human-Centered Design: Qualitative Study. JMIR Mhealth Uhealth. 2019;7(11):e13604. Epub 20191111. doi: 10.2196/13604. PubMed PMID: 31710302; PubMed Central PMCID: PMC6878105.												X
Jacob Arriola KR, Ellis A, Webb-Girard A, Ogutu EA, McClintic E, Caruso B, et al. Designing integrated interventions to improve nutrition and WASH behaviors in Kenya. Pilot Feasibility Stud. 2020;6:10. Epub 2020/02/12. doi: 10.1186/s40814-020-0555-x. PubMed PMID: 32042436; PubMed Central PMCID: PMC6998333.	X							X
Jacobs JA, Jones E, Gabella BA, Spring B, Brownson RC. Tools for implementing an evidence-based approach in public health practice. Prev Chronic Dis. 2012;9:E116. Epub 2012/06/23. doi: 10.5888/pcd9.110324. PubMed PMID: 22721501; PubMed Central PMCID: PMC3457760.		X
Jenkins EL, Legrand S, Brennan L, Molenaar A, Reid M, McCaffrey TA. Psycho-Behavioural Segmentation in Food and Nutrition: A Systematic Scoping Review of the Literature. Nutrients. 2021;13(6). Epub 2021/06/03. doi: 10.3390/nu13061795. PubMed PMID: 34070404; PubMed Central PMCID: PMC8226652.							X
Kadiyala S, Harris-Fry H, Pradhan R, Mohanty S, Padhan S, Rath S, et al. Effect of nutrition-sensitive agriculture interventions with participatory videos and women's group meetings on maternal and child nutritional outcomes in rural Odisha, India (UPAVAN trial): a four-arm, observer-blind, cluster-randomised controlled trial. Lancet Planet Health. 2021;5(5):e263-e76. Epub 20210331. doi: 10.1016/…											X
Kadiyala S, Morgan EH, Cyriac S, Margolies A, Roopnaraine T. Adapting Agriculture Platforms for Nutrition: A Case Study of a Participatory, Video-Based Agricultural Extension Platform in India. PLoS One. 2016;11(10):e0164002. Epub 2016/10/14. doi: 10.1371/journal.pone.0164002. PubMed PMID: 27736897; PubMed Central PMCID: PMC5063370.					X			X
Kadiyala S, Prost A, Harris-Fry H, O'Hearn M, Pradhan R, Pradhan S, et al. Upscaling Participatory Action and Videos for Agriculture and Nutrition (UPAVAN) trial comparing three variants of a nutrition-sensitive agricultural extension intervention to improve maternal and child nutritional outcomes in rural Odisha, India: study protocol for a cluster randomised controlled trial. Trials. 2018;19(1)…					X						X
Kagawa Singer M, Dressler W, George S. Culture: The missing link in health research. Soc Sci Med. 2016;170:237-46. Epub 20160718. doi: 10.1016/j.socscimed.2016.07.015. PubMed PMID: 27542574.							X
Kahneman D. Thinking, fast and slow. New York: Farrar, Straus, and Giroux; 2011.					X
Kalbarczyk A, Aberman NL, van Asperen BSM, Morgan R, Bhutta Z, Carducci B, et al. COVID-19, nutrition, and gender: An evidence-informed approach to gender-responsive policies and programs. Soc Sci Med. 2022;312:115364. Epub 20220920. doi: 10.1016/j.socscimed.2022.115364. PubMed PMID: 36206655; PubMed Central PMCID: PMC9484860.							X
Karamagi E, Sensalire S, Nabwire J, Byabagambi J, Awio AO, Aluma G, et al. Quality improvement as a framework for behavior change interventions in HIV-predisposed communities: a case of adolescent girls and young women in northern Uganda. AIDS Research and Therapy. 2018;15(1):4. doi: 10.1186/s12981-018-0190-2.														X
Kedera E, Anson M, Faerber E, Weiss C, Webb Girard A. Acceptability and feasibility of a child-feeding toolkit in Malawi. Field Exchange 2016;52. https://www.ennonline.net/fex/52/feedingtoolkitmalawichild.												X
Kerr RB, Young SL, Young C, Santoso MV, Magalasi M, Entz M, et al. Farming for Change: Developing a Participatory Curriculum on Agroecology, Nutrition, Climate Change and Social Equity in Malawi and Tanzania. In: Anderson CR, Binimelis Adell R, Pimbert MP, Rivera Ferre M, editors. Critical Adult Education in Food Movements. Cham: Springer Nature Switzerland; 2022. p. 29-46.											X
Key KD, Lewis EY. Sustainable community engagement in a constantly changing health system. Learning Health Systems. 2018;2(3):e10053. doi: https://doi.org/10.1002/lrh2.10053.				X
Kilpatrick S. Multi-level rural community engagement in health. Australian Journal of Rural Health. 2009;17(1):39-44. doi: https://doi.org/10.1111/j.1440-1584.2008.01035.x.				X
Kim SS, Nguyen PH, Tran LM, Alayon S, Menon P, Frongillo EA. Different Combinations of Behavior Change Interventions and Frequencies of Interpersonal Contacts Are Associated with Infant and Young Child Feeding Practices in Bangladesh, Ethiopia, and Vietnam. Curr Dev Nutr. 2020;4(2):nzz140. Epub 20191209. doi: 10.1093/cdn/nzz140. PubMed PMID: 31976385; PubMed Central PMCID: PMC6964730.										X
Kim SS, Nguyen PH, Yohannes Y, Abebe Y, Tharaney M, Drummond E, et al. Behavior Change Interventions Delivered through Interpersonal Communication, Agricultural Activities, Community Mobilization, and Mass Media Increase Complementary Feeding Practices and Reduce Child Stunting in Ethiopia. J Nutr. 2019;149(8):1470-81. Epub 2019/06/06. doi: 10.1093/jn/nxz087. PubMed PMID: 31165869; PubMed Central…									X	X
Kim SS, Rawat R, Mwangi EM, Tesfaye R, Abebe Y, Baker J, et al. Exposure to Large-Scale Social and Behavior Change Communication Interventions Is Associated with Improvements in Infant and Young Child Feeding Practices in Ethiopia. PLoS One. 2016;11(10):e0164800. Epub 20161018. doi: 10.1371/journal.pone.0164800. PubMed PMID: 27755586; PubMed Central PMCID: PMC5068829.										X
Kittle B. A Practical Guide to Conducting Barrier Analysis. New York, NY: Helen Keller International, 2013. https://pdf.usaid.gov/pdf_docs/PA00JMZW.pdf						X
Kodish S, Aburto N, Dibari F, Brieger W, Agostinho SP, Gittelsohn J. Informing a Behavior Change Communication Strategy: Formative Research Findings From the Scaling Up Nutrition Movement in Mozambique. Food Nutr Bull. 2015;36(3):354-70. Epub 2015/09/20. doi: 10.1177/0379572115598447. PubMed PMID: 26385953.							X
Koenig CJ, Dutta MJ, Kandula N, Palaniappan L. "All of those things we don't eat": a culture-centered approach to dietary health meanings for Asian Indians living in the United States. Health Commun. 2012;27(8):818-28. Epub 20120224. doi: 10.1080/10410236.2011.651708. PubMed PMID: 22364189; PubMed Central PMCID: PMC4324757.						X
Kok G, Peters LWH, Ruiter RAC. Planning theory- and evidence-based behavior change interventions: a conceptual review of the intervention mapping protocol. Psicol Reflex Crit. 2017;30(1):19. Epub 2017/10/18. doi: 10.1186/s41155-017-0072-x. PubMed PMID: 32026109; PubMed Central PMCID: PMC6975763.			X				X
Kok G. A practical guide to effective behavior change: How to apply theory- and evidence-based behavior change methods in an intervention. European Health Psychologist. 2014;16(5):156-70. doi: 10.31234/osf.io/r78wh.			X
Kolb DA. Experiential Learning: Experience As The Source Of Learning And Development. Second ed. Upper Saddle River, NJ: Pearson Education; 2014.													X
Kram N, Melgen S, Kedera E, Collison DK, Colton J, Blount W, et al. The acceptability of dietary tools to improve maternal and child nutrition in Western Kenya. Public Health Nutr. 2016;19(10):1823-33. Epub 2015/12/04. doi: 10.1017/S1368980015003213. PubMed PMID: 26631171; PubMed Central PMCID: PMC10270893.						X						X
LaFond A, Cherney M. A Theory of Change for Guiding the Integration of Human-Centered Design Into Global Health Programming. Glob Health Sci Pract. 2021;9(Suppl 2):S209-S16. Epub 2021/12/01. doi: 10.9745/GHSP-D-21-00334. PubMed PMID: 34845044; PubMed Central PMCID: PMC8628502.						X
LaFond A, Davis N. The Use of Design Thinking in MNCH Programs: A Case Study of the Care Community Hub (CCH) pilot, Ghana. Arlington, VA: JSI Research & Training Institute, Inc., 2016. https://www.comminit.com/early-child/content/use-design-thinking-mnch-programs-case-study-community-benefits-health-cbh-pilot-ghana						X
Lamstein S, Koniz-Booher P, Beall K, Aakesson A, Anson M. SBCC Pathways for Improved Maternal, Infant, and Young Child Nutrition Practices Arlington, VA USAID/ The Strengthening Partnerships, Results and Innovations in Nutrition Globally (SPRING) project 2014. https://spring-nutrition.org/sites/default/files/publications/briefs/spring_sbcc_pathways_for_improved_miycn_practices.pdf	X						X
Lamstein S, Stillman, T., Koniz-Booher, P., Aakesson, A., Collaiezzi, B., Williams, T., Beall, K., Anson, M. Evidence of Effective Approaches to Social and Behavior Change Communication for Preventing and Reducing Stunting and Anemia: Report from a Systematic Literature Review. Arlington, VA: USAID/ Strengthening Partnerships, Results, and Innovations in Nutrition Globally (SPRING) Project, 2014.	X									X	X
Lancaster KJ, Carter-Edwards L, Grilo S, Shen C, Schoenthaler AM. Obesity interventions in African American faith-based organizations: a systematic review. Obes Rev. 2014;15 Suppl 4:159-76. Epub 2014/09/10. doi: 10.1111/obr.12207. PubMed PMID: 25196412.								X
Laverack G, Keshavarz Mohammadi N. What remains for the future: strengthening community actions to become an integral part of health promotion practice. Health Promot Int. 2011;26 Suppl 2:ii258-62. Epub 2011/12/07. doi: 10.1093/heapro/dar068. PubMed PMID: 22080081.								X
Lee B, Sommerville P, Farley S, Mayega S. Systems and complexity white paper. Washington, DC: USAID, 2016.														X	X
Leite K. “The main goal is to create resilient communities”: Assessing the Role of Community Engagement Activities Across Global Nutrition-SBC Projects. Masters in Public Health (thesis). Atlanta, GA: Emory University; 2022.				X
Linkages. IYCF: Formative Research for Infant Feeding Programs: Skills and Practice for IYCF and Maternal Nutrition2003 01/02/2004 00:00:00; (0):[0 p.]. Available from: https://www.ennonline.net/iycfformativeresearch.						X
Lippke S, Ziegelmann JP. Theory-Based Health Behavior Change: Developing, Testing, and Applying Theories for Evidence-Based Interventions. Applied Psychology. 2008;57(4):698-716. doi: https://doi.org/10.1111/j.1464-0597.2008.00339.x.			X
Locks LM, Pandey PR, Osei AK, Spiro DS, Adhikari DP, Haselow NJ, et al. Using formative research to design a context-specific behaviour change strategy to improve infant and young child feeding practices and nutrition in Nepal. Matern Child Nutr. 2015;11(4):882-96. Epub 20130405. doi: 10.1111/mcn.12032. PubMed PMID: 23557321; PubMed Central PMCID: PMC6860308.							X
Love A, Weber N. Make Me a Change Agent: An SBC Resource for WASH, Agriculture, and Livelihoods Activities. Washington, DC: SCALE Award and PRO-WASH Award., 2020.											X		X
Lutter CK, Iannotti L, Creed-Kanashiro H, Guyon A, Daelmans B, Robert R, et al. Key principles to improve programmes and interventions in complementary feeding. Matern Child Nutr. 2013;9 Suppl 2(Suppl 2):101-15. doi: 10.1111/mcn.12087. PubMed PMID: 24074321; PubMed Central PMCID: PMC6860916.			X
Malapit H. How nutrition-sensitive agriculture programs can realize both nutrition and gender equality goals. Nairobi, Kenya: CGIAR GENDER Platform., 2021.							X
Mani-Kandt R, Robinson J. Human-centered design in international development: A review of what works and what doesn’t. Mastercard Foundation Savings and Learning Lab & Itad, 2021. https://www.itad.com/wp-content/uploads/2021/01/Human-Centered-Design-Paper.pdf						X						X
Marsh DR, Schroeder DG, Dearden KA, Sternin J, Sternin M. The power of positive deviance. Bmj. 2004;329(7475):1177-9. doi: 10.1136/bmj.329.7475.1177. PubMed PMID: 15539680; PubMed Central PMCID: PMC527707.						X
Martin S, Leitão J, Muhangi D, Nuwa A, Magul D, Counihan H. Community dialogues for child health: results from a qualitative process evaluation in three countries. Journal of Health, Population and Nutrition. 2017;36(1):29. doi: 10.1186/s41043-017-0106-0.											X
Martin SL, McCann JK, Gascoigne E, Allotey D, Fundira D, Dickin KL. Mixed-Methods Systematic Review of Behavioral Interventions in Low- and Middle-Income Countries to Increase Family Support for Maternal, Infant, and Young Child Nutrition during the First 1000 Days. Curr Dev Nutr. 2020;4(6):nzaa085. Epub 2020/07/02. doi: 10.1093/cdn/nzaa085. PubMed PMID: 32607463; PubMed Central PMCID: PMC7311193.	X								X						X
Masset E, Gelli A. Improving community development by linking agriculture, nutrition and education: design of a randomised trial of "home-grown" school feeding in Mali. Trials. 2013;14:55. Epub 2013/02/26. doi: 10.1186/1745-6215-14-55. PubMed PMID: 23433395; PubMed Central PMCID: PMC3599668.								X
Mayne J, Johnson N. Using theories of change in the CGIAR Research Program on Agriculture for Nutrition and Health. Evaluation. 2015;21(4):407-28. doi: 10.1177/1356389015605198.	X
Mayne J. A brief on contribution analysis: Principles and concepts. Evaluating Advocacy, 2020. https://evaluatingadvocacy.org/doc/A-brief-on-contribution-analysis-Principles-and-concepts.pdf															X
McIntyre SA, Francis JJ, Gould NJ, Lorencatto F. The use of theory in process evaluations conducted alongside randomized trials of implementation interventions: A systematic review. Transl Behav Med. 2020;10(1):168-78. Epub 2018/11/27. doi: 10.1093/tbm/iby110. PubMed PMID: 30476259.			X
McNulty J, CORE Group. Positive Deviance / Hearth Essential Elements: A Resource Guide for Sustainably Rehabilitating Malnourished Children (Addendum). Washington, DC: CORE Group, 2005.						X
Menon P, Covic NM, Harrigan PB, Horton SE, Kazi NM, Lamstein S, et al. Strengthening implementation and utilization of nutrition interventions through research: a framework and research agenda. Ann N Y Acad Sci. 2014;1332:39-59. Epub 2014/06/18. doi: 10.1111/nyas.12447. PubMed PMID: 24934307.	X	X							X
Menon P, Frongillo EA. Can integrated interventions create the conditions that support caregiving for better child growth? Lancet Glob Health. 2018;6(3):e236-e7. Epub 20180129. doi: 10.1016/s2214-109x(18)30028-7. PubMed PMID: 29396221.									X
Menon P, Nguyen PH, Saha KK, Khaled A, Kennedy A, Tran LM, et al. Impacts on Breastfeeding Practices of At-Scale Strategies That Combine Intensive Interpersonal Counseling, Mass Media, and Community Mobilization: Results of Cluster-Randomized Program Evaluations in Bangladesh and Viet Nam. PLoS Med. 2016;13(10):e1002159. Epub 20161025. doi: 10.1371/journal.pmed.1002159. PubMed PMID: 27780198; Pub…										X
Menon P, Nguyen PH, Saha KK, Khaled A, Sanghvi T, Baker J, et al. Combining Intensive Counseling by Frontline Workers with a Nationwide Mass Media Campaign Has Large Differential Impacts on Complementary Feeding Practices but Not on Child Growth: Results of a Cluster-Randomized Program Evaluation in Bangladesh. J Nutr. 2016;146(10):2075-84. Epub 20160831. doi: 10.3945/jn.116.232314. PubMed PMID: …										X
Merritt R, Vogel M. Case Studies in Formative Research. In: Kubacki K, Rundle-Thiele S, editors. Formative Research in Social Marketing: Innovative Methods to Gain Consumer Insights. Singapore: Springer Singapore; 2017. p. 281-90.							X
Meyanathan S, Becker-Benton A, Sanei L. Using Participatory Processes to Develop SBCC Materials: What Is the Action Media Methodology and Why Use It? Washington, DC: FHI 360/C-Change., 2012.											X
Mezirow J. Transformative dimensions of adult learning. San Francisco: Jossey Bass; 1991.											X
Michaud-Letourneau I, Gayard M, Pelletier DL. Contribution of the Alive & Thrive-UNICEF advocacy efforts to improve infant and young child feeding policies in Southeast Asia. Matern Child Nutr. 2019;15 Suppl 2(Suppl 2):e12683. Epub 2019/02/23. doi: 10.1111/mcn.12683. PubMed PMID: 30793546; PubMed Central PMCID: PMC6519196.									X
Michaud-Letourneau I, Gayard M, Pelletier DL. Strengthening advocacy and policy change for infant and young child feeding. Matern Child Nutr. 2019;15 Suppl 2(Suppl 2):e12749. Epub 2019/02/23. doi: 10.1111/mcn.12749. PubMed PMID: 30793545; PubMed Central PMCID: PMC6519243.									X
Michie S, Johnston M, Abraham C, Lawton R, Parker D, Walker A, et al. Making psychological theory useful for implementing evidence based practice: a consensus approach. Qual Saf Health Care. 2005;14(1):26-33. Epub 2005/02/05. doi: 10.1136/qshc.2004.011155. PubMed PMID: 15692000; PubMed Central PMCID: PMC1743963.			X
Michie S, van Stralen MM, West R. The behaviour change wheel: a new method for characterising and designing behaviour change interventions. Implement Sci. 2011;6:42. Epub 2011/04/26. doi: 10.1186/1748-5908-6-42. PubMed PMID: 21513547; PubMed Central PMCID: PMC3096582.	X		X				X	X
Michie S, West R, Campbell R, Brown J, Gainforth H. ABC of Behaviour Change Theories. Silverback Publishing. ISBN: 978-1-291-88667-2. 2014.			X
Michie S, West R, Sheals K, Godinho CA. Evaluating the effectiveness of behavior change techniques in health-related behavior: a scoping review of methods used. Transl Behav Med. 2018;8(2):212-24. doi: 10.1093/tbm/ibx019. PubMed PMID: 29381786; PubMed Central PMCID: PMC6062857.
Mundeva H, Snyder J, Ngilangwa DP, Kaida A. Ethics of task shifting in the health workforce: exploring the role of community health workers in HIV service delivery in low- and middle-income countries. BMC Medical Ethics. 2018;19(1):71. doi: 10.1186/s12910-018-0312-3.								X
National Cancer Institute: Division of Cancer Control and Population Studies. Group-Evaluated Measures (GEM): National Institutes of Health; 2023. Available from: https://cancercontrol.cancer.gov/brp/research/group-evaluated-measures.			X
Newell R, Picketts I, Dale A. Community systems models and development scenarios for integrated planning: Lessons learned from a participatory approach. Community Development. 2020;51(3):261-82. doi: 10.1080/15575330.2020.1772334.											X
USAID Advancing Nutrition. SBC Formative Research Decision Tree2022. Available from: https://www.advancingnutrition.org/resources/sbc-formative-research-decision-tree.						X	X
Oak Ridge Institute for Science and Education (ORISE). THEORYPicker. Available from: https://www.orau.gov/hsc/theorypicker/index.html.			X
Oakley A, Strange V, Bonell C, Allen E, Stephenson J, Team RS. Process evaluation in randomised controlled trials of complex interventions. BMJ. 2006;332(7538):413-6. doi: 10.1136/bmj.332.7538.413. PubMed PMID: 16484270; PubMed Central PMCID: PMC1370978.														X	X
OECD, Noya A, Clarence E. Community capacity building: fostering economic and social resilience. Project outline and proposed methodology. working document. CFE/LEED, OECD, 2009. www.oecd.org/dataoecd/54/10/44681969.pdf?contentId=44681970								X
Olney DK, Bliznashka L, Pedehombga A, Dillon A, Ruel MT, Heckert J. A 2-Year Integrated Agriculture and Nutrition Program Targeted to Mothers of Young Children in Burkina Faso Reduces Underweight among Mothers and Increases Their Empowerment: A Cluster-Randomized Controlled Trial. J Nutr. 2016;146(5):1109-17. Epub 2016/04/15. doi: 10.3945/jn.115.224261. PubMed PMID: 27075910.									X
Olney DK, Pedehombga A, Ruel MT, Dillon A. A 2-year integrated agriculture and nutrition and health behavior change communication program targeted to women in Burkina Faso reduces anemia, wasting, and diarrhea in children 3-12.9 months of age at baseline: a cluster-randomized controlled trial. J Nutr. 2015;145(6):1317-24. Epub 2015/04/24. doi: 10.3945/jn.114.203539. PubMed PMID: 25904734.									X
O'Mara-Eves A, Brunton G, Oliver S, Kavanagh J, Jamal F, Thomas J. The effectiveness of community engagement in public health interventions for disadvantaged groups: a meta-analysis. BMC Public Health. 2015;15:129. Epub 2015/04/18. doi: 10.1186/s12889-015-1352-y. PubMed PMID: 25885588; PubMed Central PMCID: PMC4374501.				X
Osrin D, Azad K, Fernandez A, Manandhar DS, Mwansambo CW, Tripathy P, et al. Ethical challenges in cluster randomized controlled trials: experiences from public health interventions in Africa and Asia. Bull World Health Organ. 2009;87(10):772-9. doi: 10.2471/blt.08.051060. PubMed PMID: 19876544; PubMed Central PMCID: PMC2755306.															X
Oswald K, Taylor P. A learning approach to monitoring and evaluation. IDS Bulletin. 2010;41(6):114-20.	X													X
Ouedraogo O, Doudou MH, Drabo KM, Kiburente M, Cisse D, Mesenge C, et al. Facilitating factors and challenges of the implementation of multisectoral nutrition programmes at the community level to improve optimal infant and young child feeding practices: a qualitative study in Burkina Faso. Public Health Nutr. 2021;24(12):3756-67. Epub 2020/10/01. doi: 10.1017/S136898002000347X. PubMed PMID: 32993…									X
Packard M. Report on a Review of Social and Behavior Change Methods and Approaches within Food for Peace Development Food Security Activities. Washington, DC:: 2018.													X
Painter JE, Borba CP, Hynes M, Mays D, Glanz K. The use of theory in health behavior research from 2000 to 2005: a systematic review. Ann Behav Med. 2008;35(3):358-62. Epub 2008/07/18. doi: 10.1007/s12160-008-9042-y. PubMed PMID: 18633685.			X
Parker W. Action media: consultation, collaboration and empowerment in health promotion. Africa Media Review. 1997;11: 45-63.											X
Parker WM, Becker-Benton A. Experiences in Conducting Participatory Communication Research for HIV Prevention Globally: Translating Critical Dialog into Action through Action Media. Front Public Health. 2016;4:128. Epub 20160622. doi: 10.3389/fpubh.2016.00128. PubMed PMID: 27446894; PubMed Central PMCID: PMC4916173.											X
Patel P. KAP Survey: Does It Really Measure Knowledge, Attitudes and Practices? National Journal of Community Medicine. 2022;13(05):271-3. doi: 10.55489/njcm.130520222063.						X
PATH. Where Business and Nutrition Meet Review of approaches and evidence on private sector engagement in nutrition PATH for MQSUN, 2018. https://mqsunplus.path.org/resources/where-business-and-nutrition-meet-review-of-approaches-and-evidence-on-private-sector-engagement-in-nutrition/								X
Pelto GH, Armar-Klemesu M, Siekmann J, Schofield D. The focused ethnographic study 'assessing the behavioral and local market environment for improving the diets of infants and young children 6 to 23 months old' and its use in three countries. Matern Child Nutr. 2013;9 Suppl 1(Suppl 1):35-46. Epub 2012/11/28. doi: 10.1111/j.1740-8709.2012.00451.x. PubMed PMID: 23167583; PubMed Central PMCID: PMC6…						X
Pelto GH, Martin SL, Van Liere M, Fabrizio CS. The scope and practice of behaviour change communication to improve infant and young child feeding in low- and middle-income countries: results of a practitioner study in international development organizations. Matern Child Nutr. 2016;12(2):229-44. Epub 20150305. doi: 10.1111/mcn.12177. PubMed PMID: 25753402; PubMed Central PMCID: PMC6860061.			X
Pelto GH, Martin SL, van Liere MJ, Fabrizio CS. Perspectives and reflections on the practice of behaviour change communication for infant and young child feeding. Matern Child Nutr. 2016;12(2):245-61. Epub 2015/07/22. doi: 10.1111/mcn.12203. PubMed PMID: 26194743; PubMed Central PMCID: PMC6860084.	X		X
Pinchoff J, Serino A, Merritt AP, Hunter G, Silva M, Parikh P, et al. Evidence-Based Process for Prioritizing Positive Behaviors for Promotion: Zika Prevention in Latin America and the Caribbean and Applicability to Future Health Emergency Responses. Glob Health Sci Pract. 2019;7(3):404-17. Epub 2019/09/29. doi: 10.9745/GHSP-D-19-00188. PubMed PMID: 31558597; PubMed Central PMCID: PMC6816817.					X
Prestwich A, Sniehotta FF, Whittington C, Dombrowski SU, Rogers L, Michie S. Does theory influence the effectiveness of health behavior interventions? Meta-analysis. Health Psychol. 2014;33(5):465-74. Epub 2013/06/05. doi: 10.1037/a0032853. PubMed PMID: 23730717.			X
Prestwich A, Webb TL, Conner M. Using theory to develop and test interventions to promote changes in health behaviour: evidence, issues, and recommendations. Current Opinion in Psychology. 2015;5:1-5. doi: https://doi.org/10.1016/j.copsyc.2015.02.011.			X
Quimbo MAT, Perez JEM, Tan FO. Community development approaches and methods: Implications for community development practice and research. Community Development. 2018;49(5):589-603. doi: 10.1080/15575330.2018.1546199.											X
Raeburn J, Akerman M, Chuengsatiansup K, Mejia F, Oladepo O. Community capacity building and health promotion in a globalized world. Health Promot Int. 2006;21 Suppl 1:84-90. Epub 2007/02/20. doi: 10.1093/heapro/dal055. PubMed PMID: 17307961.								X
Rakhmanova N, Bouchet B. Quality Improvement Handbook: A Guide for Enhancing the Performance of Health Care Systems. Washington, D.C.: FHI360, 2017.														X
Rimer R, Sharyn S. Theory at a glance: A guide for health promotion practice. 2nd ed. New York: United States National Cancer Institute; 2005.			X
Roque A, Wutich A, Quimby B, Porter S, Zheng M, Hossain MJ, et al. Participatory approaches in water research: A review. WIREs Water. 2022;9(2):e1577. doi: https://doi.org/10.1002/wat2.1577.											X
Rosenstock IM. The Health Belief Model and Preventive Health Behavior. Health Education Monographs. 1974;2(4):354-86.			X
Sanghvi T, Jimerson A, Hajeebhoy N, Zewale M, Nguyen GH. Tailoring Communication Strategies to Improve Infant and Young Child Feeding Practices in Different Country Settings. Food and Nutrition Bulletin. 2013;34(3_suppl2):S169-S80. doi: 10.1177/15648265130343s204. PubMed PMID: 24261075.					X
Scaling Up Nutrition. Checklist on the criteria and characteristics of 'good' national nutrition plans. 2017. https://scalingupnutrition.org/resource-library/national-plans/checklist-criteria-and-characteristics-good-national-nutrition														X
Schmied P. Practitioner’s Guide: Social and Behavior Change. Bonn, Germany: Deutsche Gesellschaft für Internationale Zusammenarbeit (GIZ) GmbH, 2019. https://www.fsnnetwork.org/resource/practitioners-guide-social-and-behaviour-change					X
Shifting Behaviors, Sharing Experiences, Identifying What Works, Advocating for SBC 2019 Francophone Social and Behavior Change Summit Report. 2019. https://breakthroughactionandresearch.org/wp-content/uploads/2022/02/2019-Francophone-SBC-Summit-Report.pdf			X
Skau JK, Bunthang T, Chamnan C, Wieringa FT, Dijkhuizen MA, Roos N, et al. The use of linear programming to determine whether a formulated complementary food product can ensure adequate nutrients for 6- to 11-month-old Cambodian infants. Am J Clin Nutr. 2014;99(1):130-8. Epub 20131023. doi: 10.3945/ajcn.113.073700. PubMed PMID: 24153341.						X
Skillman M, Cross-Barnet C, Friedman Singer R, Rotondo C, Ruiz S, Moiduddin A. A Framework for Rigorous Qualitative Research as a Component of Mixed Method Rapid-Cycle Evaluation. Qualitative Health Research. 2019;29(2):279-89. doi: 10.1177/1049732318795675. PubMed PMID: 30175660.														X
Skivington K, Matthews L, Simpson SA, Craig P, Baird J, Blazeby JM, et al. A new framework for developing and evaluating complex interventions: update of Medical Research Council guidance. Bmj. 2021;374:n2061. Epub 20210930. doi: 10.1136/bmj.n2061. PubMed PMID: 34593508; PubMed Central PMCID: PMC8482308.															X
Starr L, Fornoff M. Theory of Change: Facilitator’s Guide. Washington, DC: TANGO International and The Technical and Operational Performance Support (TOPS) Program, 2016. https://pdf.usaid.gov/pdf_docs/PA00MP9Z.pdf	X
Stokols D. Translating social ecological theory into guidelines for community health promotion. Am J Health Promot. 1996;10(4):282-98. doi: 10.4278/0890-1171-10.4.282. PubMed PMID: 10159709.									X
te Lintelo DJH, Page P, Kaganda J, Esau D. Tanzania's story of change in nutrition: Political commitment, innovation and shrinking political space. Global Food Security. 2020;24:100350. doi: https://doi.org/10.1016/j.gfs.2020.100350.									X
Tesfaye S, Barry D, Gobezayehu AG, Frew AH, Stover KE, Tessema H, et al. Improving coverage of postnatal care in rural Ethiopia using a community-based, collaborative quality improvement approach. J Midwifery Womens Health. 2014;59 Suppl 1:S55-64. doi: 10.1111/jmwh.12168. PubMed PMID: 24588916.														X
The TOPS Program. The Core Competency Series Booklet (Version 4). Washington, DC: The TOPS Program. 2017. https://www.fsnnetwork.org/sites/default/files/Core%20Competency%20series%20combined_Version%204_December%202017_508.pdf													X
Tolley EE, Ulin PR, Mack N, Robinson ET, Succop SM. Qualitative methods in public health: a field guide for applied research: John Wiley & Sons; 2016.						X
Triatmaja NT, Mahmudiono T, Mamun AA, Abdullah NA. Effectiveness of Positive Deviance Approach to Reduce Malnutrition among under Five Children: A Systematic Review and Meta-Analysis of Interventional Studies. Nutrients. 2023;15(8). Epub 20230419. doi: 10.3390/nu15081961. PubMed PMID: 37111180; PubMed Central PMCID: PMC10143095.						X
Trickett EJ, Beehler S, Deutsch C, Green LW, Hawe P, McLeroy K, et al. Advancing the science of community-level interventions. Am J Public Health. 2011;101(8):1410-9. Epub 2011/06/18. doi: 10.2105/AJPH.2010.300113. PubMed PMID: 21680923; PubMed Central PMCID: PMC3134512.			X	X
Trickett EJ. Multilevel community-based culturally situated interventions and community impact: an ecological perspective. Am J Community Psychol. 2009;43(3-4):257-66. Epub 2009/04/01. doi: 10.1007/s10464-009-9227-y. PubMed PMID: 19333751.				X					X
Tumilowicz A, Neufeld LM, Pelto GH. Using ethnography in implementation research to improve nutrition interventions in populations. Matern Child Nutr. 2015;11 Suppl 3(Suppl 3):55-72. Epub 2016/01/19. doi: 10.1111/mcn.12246. PubMed PMID: 26778802; PubMed Central PMCID: PMC5019237.						X
United Nations Children's Fund (UNICEF). Social and behavioural change communications for prevention of childhood overweight and obesity: a toolkit for country teams. New York, NY: UNICEF, 2022.	X
United Nations Children's Fund (UNICEF). Minimum quality standards and indicators in community engagement: A guidance towards high quality, evidence-based community engagement in development and humanitarian contexts. Geneva, Switzerland: UNICEF, 2020.				X
Untoro J, Childs R, Bose I, Winichagoon P, Rudert C, Hall A, et al. Tools to improve planning, implementation, monitoring, and evaluation of complementary feeding programmes. Matern Child Nutr. 2017;13 Suppl 2(Suppl 2). doi: 10.1111/mcn.12438. PubMed PMID: 29032631; PubMed Central PMCID: PMC6866239.						X
USAID Advancing Nutrition, Breakthrough ACTION. What Tools do Community Health Workers Want to Help Them Practice Compassionate Counseling on Nutrition? Washington, D.C.: USAID; 2023. Available from: https://www.advancingnutrition.org/what-we-do/activities/what-tools-do-chws-want-to-help-them-practice-compassionate-counseling.												X
USAID Advancing Nutrition. Assessing Capacity: Lessons from a Social and Behavior Change Competency Assessment in Uganda. Arlington, VA: USAID Advancing Nutrition, 2022.													X
USAID Advancing Nutrition. Defining Social and Behavior Change Competencies for Multi-Sectoral Nutrition: A List for Assessing, Developing, and Evaluating Staff Skills. Washington, DC: USAID Advancing Nutrition 2020. https://www.advancingnutrition.org/resources/defining-social-and-behavior-change-competencies-multi-sectoral-nutrition-list-assessing													X
USAID Advancing Nutrition. Enabling Better Complementary Feeding: Guidance and Workbook. Arlington, VA: USAID Advancing Nutrition, 2022. https://www.advancingnutrition.org/resources/enabling-better-complementary-feeding-guidance-and-workbook							X		X
USAID Advancing Nutrition. Social and Behavior Change Competency Assessment Tool for Resilience Food Security Activities. Arlington, VA: USAID Advancing Nutrition, 2021. https://www.advancingnutrition.org/sites/default/files/2021-11/sbc_competency_assessment_tool_for_rfsas.pdf													X
USAID Advancing Nutrition. Tools for High Quality Nutrition Social and Behavior Change Programming: A key to Achieving Positive Nutrition Outcomes Washington, D.C.: USAID; 2023. Available from: https://www.advancingnutrition.org/spotlight/sbc-tools.	X
USAID Advancing Nutrition. Using research to design a social and behavior change strategy for multi-sectoral nutrition. Arlington, VA: USAID Advancing Nutrition, 2021. https://www.advancingnutrition.org/sites/default/files/2021-08/research_to_design-tool_for_high-quality_sbc.pdf					X		X		X
USAID Momentum Knowledge Accelerator. A Guide to Complexity-aware monitoring approaches for MOMENTUM Projects. Washington, DC: USAID, 2020. https://usaidmomentum.org/wp-content/uploads/2020/12/CAM-Guide-Final-2020_12_16_508.pdf														X	X
USAID. The Basics: Planning for Formative Research for Infant and Young Child Feeding Practices. Washington, DC USAID Infant and Young Child Nutrition Intervention, 2011. https://www.advancingnutrition.org/resources/basics-planning-formative-research-infant-and-young-child-feeding-practices						X	X
van Herwerden LA, Palermo C, Reidlinger DP. Capacity assessment in public health community interventions: a systematic review. Health Promot Int. 2019;34(6):e84-e93. doi: 10.1093/heapro/day071. PubMed PMID: 30212870.													X
Vella J. Learning to Listen Learning to Teach: The Power of Dialogue in Educating Adults. Revised Edition ed. San Francisco, CA: Jossey-Bass. ; 2002.											X		X
Victora CG, Habicht JP, Bryce J. Evidence-based public health: moving beyond randomized trials. Am J Public Health. 2004;94(3):400-5. doi: 10.2105/ajph.94.3.400. PubMed PMID: 14998803; PubMed Central PMCID: PMC1448265.		X													X
Webb Girard A, Waugh E, Sawyer S, Golding L, Ramakrishnan U. A scoping review of social-behaviour change techniques applied in complementary feeding interventions. Matern Child Nutr. 2020;16(1):e12882. Epub 2019/08/07. doi: 10.1111/mcn.12882. PubMed PMID: 31386791; PubMed Central PMCID: PMC7038900.			X
Wereta T, Betemariam W, Karim AM, Fesseha Zemichael N, Dagnew S, Wanboru A, et al. Effects of a participatory community quality improvement strategy on improving household and provider health care behaviors and practices: a propensity score analysis. BMC Pregnancy Childbirth. 2018;18(Suppl 1):364. Epub 20180924. doi: 10.1186/s12884-018-1977-9. PubMed PMID: 30255783; PubMed Central PMCID: PMC61572…														X
Wilkinson H, Hills D, Penn A, Barbrook-Johnson P. Building a system-based Theory of Change using Participatory Systems Mapping. Evaluation. 2021;27(1):80-101. doi: 10.1177/1356389020980493.	X														X
Willmott T, Pang B, Rundle-Thiele S, Badejo A. Reported theory use in electronic health weight management interventions targeting young adults: a systematic review. Health Psychol Rev. 2019;13(3):295-317. Epub 2019/06/05. doi: 10.1080/17437199.2019.1625280. PubMed PMID: 31161877.			X
Willmott T, Rundle-Thiele S. Are we speaking the same language? Call for action to improve theory application and reporting in behaviour change research. BMC Public Health. 2021;21(1):479. doi: 10.1186/s12889-021-10541-1.			X
World Bank. Outcome-Based Learning Field Guide : Tools to Harvest and Monitor Outcomes and Systematically Learn from Complex Projects. World Bank License: CC BY 3.0 IGO.: Washington, DC, 2014. http://hdl.handle.net/10986/20006														X
Worsley A. Nutrition knowledge and food consumption: can nutrition knowledge change food behaviour? Asia Pac J Clin Nutr. 2002;11 Suppl 3:S579-85. doi: 10.1046/j.1440-6047.11.supp3.7.x. PubMed PMID: 12492651.															X
